# Supplementary material for: The association between atopic eczema and lymphopenia: Results from a UK cohort study with replication in US survey data
Source: J Eur Acad Dermatol Venereol. 2023 Jan 25;37(6):1190–8. doi: 10.1111/jdv.18841 (PMC10947025; doi:10.1111/jdv.18841)
Supplement: Supplementary file 15 — Data S1 [file JDV-37-1190-s004.xlsx]

## Sheet: Asthma CPRD
medcode	readterm
78	asthma
185	acute exacerbation of asthma
232	asthma attack
233	severe asthma attack
1208	childhood asthma
1555	bronchial asthma
2290	allergic asthma
3018	mild asthma
3366	severe asthma
3458	occasional asthma
3665	late onset asthma
4442	asthma unspecified
4606	exercise induced asthma
4836	nocturnal cough / wheeze
4892	status asthmaticus nos
5267	intrinsic asthma
5627	hay fever with asthma
5867	exercise induced asthma
6707	extrinsic asthma with asthma attack
7058	emergency admission, asthma
7146	extrinsic (atopic) asthma
7191	asthma limiting activities
7229	asthma prophylactic medication used
7378	asthma management plan given
7416	asthma disturbing sleep
7731	pollen asthma
8335	asthma attack nos
9018	number of asthma exacerbations in past year
9552	change in asthma management plan
9663	step up change in asthma management plan
10043	asthma annual review
10274	asthma medication review
10487	asthma - currently active
11022	asthma trigger
11370	asthma confirmed
12987	late-onset asthma
13064	asthma severity
13065	moderate asthma
13173	asthma not disturbing sleep
13174	asthma not limiting activities
13175	asthma disturbs sleep frequently
13176	asthma follow-up
14777	extrinsic asthma without status asthmaticus
15248	hay fever with asthma
16070	asthma nos
16667	asthma control step 2
16785	asthma control step 1
18223	step down change in asthma management plan
18224	asthma control step 3
18323	intrinsic asthma with asthma attack
19519	asthma treatment compliance unsatisfactory
19520	asthma treatment compliance satisfactory
20860	asthma control step 5
20886	asthma control step 4
21232	allergic asthma nec
22752	occupational asthma
24479	emergency asthma admission since last appointment
24506	further asthma - drug prevent.
24884	asthma causes daytime symptoms 1 to 2 times per week
25181	asthma restricts exercise
25791	asthma clinical management plan
25796	mixed asthma
26501	asthma never causes daytime symptoms
26503	asthma causes daytime symptoms most days
26504	asthma never restricts exercise
26506	asthma severely restricts exercise
26861	asthma sometimes restricts exercise
27926	extrinsic asthma with status asthmaticus
29325	intrinsic asthma without status asthmaticus
29645	asthma control step 0
30815	asthma causing night waking
31167	asthma night-time symptoms
31225	asthma causes daytime symptoms 1 to 2 times per month
32727	Hyperreactive airways disease
38143	asthma never disturbs sleep
38144	asthma limits walking up hills or stairs
38145	asthma limits walking on the flat
38146	asthma disturbs sleep weekly
39478	wood asthma
39570	asthma causes night symptoms 1 to 2 times per month
40823	brittle asthma
41017	aspirin induced asthma
41020	absent from work or school due to asthma
42824	asthma daytime symptoms
45073	intrinsic asthma nos
45782	extrinsic asthma nos
47337	asthma accident and emergency attendance since last visit
47684	detergent asthma
47993	Does not have asthma management plan
58196	intrinsic asthma with status asthmaticus
73522	work aggravated asthma
93353	Sequoiosis (red-cedar asthma)
99793	patient has a written asthma personal action plan
102301	asthma trigger - seasonal
102341	asthma trigger - pollen
102395	asthma causes symptoms most nights
102400	asthma causes night time symptoms 1 to 2 times per week
102449	asthma trigger - respiratory infection
102713	asthma limits activities 1 to 2 times per month
102871	asthma trigger - exercise
102888	asthma limits activities 1 to 2 times per week
102952	asthma trigger - warm air
103321	asthma trigger - animals
103612	Asthma never causes night symptoms
103813	Asthma trigger - cold air
103944	Asthma trigger - airborne dust
103945	Asthma trigger - damp
103952	Asthma trigger - emotion
103955	Asthma trigger - tobacco smoke
103998	Asthma limits activities most days
105420	Asthma self-management plan review
105674	Asthma self-management plan agreed
107167	Number days absent from school due to asthma in past 6 month

## Sheet: Asthma HES
icd	icd_description
J45	Asthma
J45.0	Predominantly allergic asthma
J45.1	Nonallergic asthma
J45.8	Mixed asthma
J45.9	Asthma, unspecified
J46	Status asthmaticus

## Sheet: Autoimmune disorders CPRD
medcode	readterm	Type
938	Pancytopenia NOS	Other Immune Disorders
5823	Pancytopenia - acquired	Other Immune Disorders
10955	Di George syndrome	Other Immune Disorders
15422	Aplastic anaemia	Other Immune Disorders
15658	Acquired aplastic anaemia	Other Immune Disorders
16108	Aplastic anaemia due to chronic disease	Other Immune Disorders
21723	Acquired aplastic anaemia NOS	Other Immune Disorders
21975	Common variable immunodeficiency	Other Immune Disorders
22307	Patient immunosuppressed	Other Immune Disorders
30628	Bone marrow depression	Other Immune Disorders
31275	Pancytopenia with malformation	Other Immune Disorders
31322	Wiskott - Aldrich syndrome	Other Immune Disorders
31491	Pancytopenia-dysmelia	Other Immune Disorders
31541	Severe combined immunodefiency with reticular dysgenesis	Other Immune Disorders
39800	Immunodeficiency associated+major defect, unspecified	Other Immune Disorders
41142	Idiopathic aplastic anaemia	Other Immune Disorders
42394	Job's syndrome	Other Immune Disorders
42439	Thrombocytopenic eczema with immunodeficiency	Other Immune Disorders
43166	Aplastic anaemia due to drugs	Other Immune Disorders
47106	Patient immunocompromised	Other Immune Disorders
48293	Severe combined immunodeficiency	Other Immune Disorders
49542	Severe combined immunodef with low or normal B-cell numbers	Other Immune Disorders
50526	Major histocompatibility complex class I deficiency	Other Immune Disorders
57322	Common variable immunodeficiency	Other Immune Disorders
57859	Aplastic anaemia due to infection	Other Immune Disorders
61326	Pancytopenia with pancreatitis	Other Immune Disorders
62236	Combined immunity deficiency	Other Immune Disorders
62328	Combined immunity deficiency NOS	Other Immune Disorders
65617	Immunodeficiency with short-limbed stature	Other Immune Disorders
66073	Severe combined immunodef with low T- and B-cell numbers	Other Immune Disorders
66239	Aplastic anaemia due to toxic cause	Other Immune Disorders
66857	Common variable immunodef wth autoantibod to B- or T-cells	Other Immune Disorders
68087	Aplastic anaemia NOS	Other Immune Disorders
70128	Radiation aplastic anaemia	Other Immune Disorders
72804	Adenosine deaminase deficiency	Other Immune Disorders
73131	[X]Other common variable immunodeficiency	Other Immune Disorders
73583	Ataxia-telangiectasia	Other Immune Disorders
93936	Purine nucleoside phosphorylase deficiency	Other Immune Disorders
103977	Major histocompatibility complex class II deficiency	Other Immune Disorders
104651	Immune reconstitution syndrome	Other Immune Disorders
844	Rheumatoid arthritis	Rheumatoid Arthritis
4186	Juvenile rheumatoid arthritis - Still's disease	Rheumatoid Arthritis
5723	Rheumatoid nodule	Rheumatoid Arthritis
6639	H/O: rheumatoid arthritis	Rheumatoid Arthritis
6916	Seronegative rheumatoid arthritis	Rheumatoid Arthritis
8350	Flare of rheumatoid arthritis	Rheumatoid Arthritis
9707	Seropositive errosive rheumatoid arthritis	Rheumatoid Arthritis
9954	Rheumatoid lung	Rheumatoid Arthritis
12019	Seropositive rheumatoid arthritis, unspecified	Rheumatoid Arthritis
18155	Rheumatoid bursitis	Rheumatoid Arthritis
21358	Rheumatoid arthritis of shoulder	Rheumatoid Arthritis
21533	Pauciarticular juvenile rheumatoid arthritis	Rheumatoid Arthritis
23552	Felty's syndrome	Rheumatoid Arthritis
23834	Adult Still's Disease	Rheumatoid Arthritis
27557	Juvenile rheumatoid arthritis NOS	Rheumatoid Arthritis
27603	Rheumatoid arthritis and other inflammatory polyarthropathy	Rheumatoid Arthritis
28853	Fibrosing alveolitis associated with rheumatoid arthritis	Rheumatoid Arthritis
30548	Rheumatoid vasculitis	Rheumatoid Arthritis
31054	Rheumatoid arthritis - multiple joint	Rheumatoid Arthritis
31209	Myopathy due to rheumatoid arthritis	Rheumatoid Arthritis
31360	Juvenile rheumatoid arthritis	Rheumatoid Arthritis
31724	Rheumatoid lung	Rheumatoid Arthritis
32001	Adult-onset Still's disease	Rheumatoid Arthritis
33264	O/E-hands-rheumatoid spindling	Rheumatoid Arthritis
36276	Monarticular juvenile rheumatoid arthritis	Rheumatoid Arthritis
37431	Rheumatoid arthropathy + visceral/systemic involvement NOS	Rheumatoid Arthritis
41941	Rheumatoid arthritis of PIP joint of finger	Rheumatoid Arthritis
42299	Rheumatoid arthritis of MCP joint	Rheumatoid Arthritis
43816	Rheumatoid carditis	Rheumatoid Arthritis
44203	Other rheumatoid arthritis of spine	Rheumatoid Arthritis
44743	Rheumatoid arthritis of cervical spine	Rheumatoid Arthritis
46436	Rheumatoid lung disease	Rheumatoid Arthritis
47831	Acute polyarticular juvenile rheumatoid arthritis	Rheumatoid Arthritis
48832	Rheumatoid arthritis of wrist	Rheumatoid Arthritis
49067	Rheumatoid arthritis of hip	Rheumatoid Arthritis
49227	Other rheumatoid arthropathy + visceral/systemic involvement	Rheumatoid Arthritis
49787	Rheumatoid myocarditis	Rheumatoid Arthritis
50644	Juvenile rheumatoid arthropathy unspecified	Rheumatoid Arthritis
50863	Rheumatoid arthritis of knee	Rheumatoid Arthritis
51238	Rheumatoid arthritis of 1st MTP joint	Rheumatoid Arthritis
51239	Rheumatoid arthritis of ankle	Rheumatoid Arthritis
53621	Rheumatoid nodule	Rheumatoid Arthritis
56202	[X]Seropositive rheumatoid arthritis, unspecified	Rheumatoid Arthritis
56838	Caplan's syndrome	Rheumatoid Arthritis
59738	Rheumatoid arthritis of elbow	Rheumatoid Arthritis
62401	Polyneuropathy in rheumatoid arthritis	Rheumatoid Arthritis
63198	Rheumatoid arthritis of DIP joint of finger	Rheumatoid Arthritis
63365	Rheumatoid arthritis of distal radio-ulnar joint	Rheumatoid Arthritis
70221	[X]Other specified rheumatoid arthritis	Rheumatoid Arthritis
70658	Rheumatoid arthritis of talonavicular joint	Rheumatoid Arthritis
71784	Rheumatoid arthritis of other tarsal joint	Rheumatoid Arthritis
73619	Rheumatoid arthritis of subtalar joint	Rheumatoid Arthritis
93715	[X]Other seropositive rheumatoid arthritis	Rheumatoid Arthritis
99414	Rheumatoid arthritis of lesser MTP joint	Rheumatoid Arthritis
100776	Rheumatoid arthritis of sacro-iliac joint	Rheumatoid Arthritis
100914	Rheumatoid arthritis of acromioclavicular joint	Rheumatoid Arthritis
102088	Delivery of rehabilitation for rheumatoid arthritis	Rheumatoid Arthritis
105507	Rheumatoid arthritis annual review	Rheumatoid Arthritis
106440	[X]Rheumatoid arthritis+involvement/other organs or systems	Rheumatoid Arthritis
107112	Rheumatoid arthritis of IP joint of toe	Rheumatoid Arthritis
107791	Rheumatoid arthritis of tibio-fibular joint	Rheumatoid Arthritis
107963	Rheumatoid arthritis of sternoclavicular joint	Rheumatoid Arthritis
4125	Lupus erythematosus	Systemic Lupus Erythematosus
7522	Lupus erythematosus NOS	Systemic Lupus Erythematosus
7871	Systemic lupus erythematosus	Systemic Lupus Erythematosus
11920	Systemic lupus erythematosus with pericarditis	Systemic Lupus Erythematosus
20007	Disseminated lupus erythematosus	Systemic Lupus Erythematosus
22205	Lupus nephritis	Systemic Lupus Erythematosus
25390	Subacute cutaneous lupus erythematosus	Systemic Lupus Erythematosus
29519	Systemic lupus erythematosus with organ or sys involv	Systemic Lupus Erythematosus
31564	Lung disease with systemic lupus erythematosus	Systemic Lupus Erythematosus
33449	Lupus erythematosus chronicus	Systemic Lupus Erythematosus
36942	Drug-induced systemic lupus erythematosus	Systemic Lupus Erythematosus
40797	Lupus erythematosus migrans	Systemic Lupus Erythematosus
41148	Renal tubulo-interstitial disorder in SLE	Systemic Lupus Erythematosus
42719	Systemic lupus erythematosus NOS	Systemic Lupus Erythematosus
44095	Polyneuropathy in disseminated lupus erythematosus	Systemic Lupus Erythematosus
44984	Lupus erythematosus tumidus	Systemic Lupus Erythematosus
46148	Lupus erythematosus profundus	Systemic Lupus Erythematosus
47672	Nephrotic syndrome in systemic lupus erythematosus	Systemic Lupus Erythematosus
51798	Systemic lupus activity measure	Systemic Lupus Erythematosus
57675	Libman-Sacks disease	Systemic Lupus Erythematosus
58706	[X]Other forms of systemic lupus erythematosus	Systemic Lupus Erythematosus
63955	Lupus erythematosus unguium mutilans	Systemic Lupus Erythematosus
65391	Lupus erythematosus nodularis	Systemic Lupus Erythematosus
99435	Neonatal lupus erythematosus	Systemic Lupus Erythematosus
101433	Cerebral lupus	Systemic Lupus Erythematosus
108072	Myopathy due to disseminated lupus erythematosus	Systemic Lupus Erythematosus

## Sheet: Autoimmune disorders HES
icd	icd_description	type
D61.1	Drug-induced aplastic anaemia	Other Immune Disorders
D61.2	Aplastic anaemia due to other external agents	Other Immune Disorders
D61.3	Idiopathic aplastic anaemia	Other Immune Disorders
D61.8	Other specified aplastic anaemias	Other Immune Disorders
D61.9	Aplastic anaemia, unspecified	Other Immune Disorders
D81	Combined immunodeficiencies	Other Immune Disorders
D81.0	Severe combined immunodefiency with reticular dysgenesis	Other Immune Disorders
D81.1	Severe combined immunodef with low T- and B-cell numbers	Other Immune Disorders
D81.2	Severe combined immunodef with low or normal B-cell numbers	Other Immune Disorders
D81.3	Adenosine deaminase [ADA] deficiency	Other Immune Disorders
D81.4	Nezelof's syndrome	Other Immune Disorders
D81.5	Purine nucleoside phosphorylase [PNP] deficiency	Other Immune Disorders
D81.6	Major histocompatibility complex class I deficiency	Other Immune Disorders
D81.7	Major histocompatibility complex class II deficiency	Other Immune Disorders
D81.8	Other combined immunodefiencies	Other Immune Disorders
D81.9	Combined immunodefiency, unspecified	Other Immune Disorders
D82.0	Wiskott-Aldrich syndrome	Other Immune Disorders
D82.1	Di George's syndrome	Other Immune Disorders
D82.2	immunodefiency with short-limbed stature	Other Immune Disorders
D83	Common variable immunodeficiency	Other Immune Disorders
D83.0	Com var immunodef with predom abn B-cell numb and funct	Other Immune Disorders
D83.1	Common var immunodef predom immunoregulatory T-cell disord	Other Immune Disorders
D83.2	Common variable immunodef autoantibodies to B- or T-cells	Other Immune Disorders
D83.8	Other common variable immunodefiencies	Other Immune Disorders
D83.9	Common variable immunodefiency, unspecified	Other Immune Disorders
D89.3	Immune reconstitution syndrome	Other Immune Disorders
I52.8	Rheumatoid carditis	Rheumatoid Arthritis
J99.0	Rheumatoid lung disease	Rheumatoid Arthritis
M05	Seropositive rheumatoid arthritis	Rheumatoid Arthritis
M05.0	Felty's syndrome	Rheumatoid Arthritis
M05.1	Rheumatoid lung disease	Rheumatoid Arthritis
M05.2	Rheumatoid vasculitis	Rheumatoid Arthritis
M05.3	Rheumatoid arthritis with involvement of oth organs and sys	Rheumatoid Arthritis
M05.8	Other seropositive rheumatoid arthritis	Rheumatoid Arthritis
M05.9	Seropositive rheumatoid arthritis, unspecified	Rheumatoid Arthritis
M06.0	Seronegative rheumatoid arthritis	Rheumatoid Arthritis
M06.1	Adult-onset Still's disease	Rheumatoid Arthritis
M06.2	Rheumatoid bursitis	Rheumatoid Arthritis
M06.3	Rheumatoid nodule	Rheumatoid Arthritis
M06.8	Other specified rheumatoid arthritis	Rheumatoid Arthritis
M06.9	Rheumatoid arthritis, unspecified	Rheumatoid Arthritis
M08.0	Juvenile rheumatoid arthritis	Rheumatoid Arthritis
M08.2	Juvenile arthritis with systemic onset	Rheumatoid Arthritis
M08.3	Juvenile polyarthritis (seronegative)	Rheumatoid Arthritis
M08.4	Pauciarticular juvenile arthritis	Rheumatoid Arthritis
L93.1	Subacute cutaneous lupus erythematosus	Systemic Lupus Erythematosus
L93.2	Other local lupus erythematosus	Systemic Lupus Erythematosus
M32	Systemic lupus erythematosus	Systemic Lupus Erythematosus
M32.0	Drug-induced systemic lupus erythematosus	Systemic Lupus Erythematosus
M32.1	Systemic lupus erythematosus with organ or sys involv	Systemic Lupus Erythematosus
M32.8	Other forms of systemic lupus erythematosus	Systemic Lupus Erythematosus
M32.9	Systemic lupus erythematosus, unspecified	Systemic Lupus Erythematosus

## Sheet: Cardiac failure CPRD
medcode	readterm
398	Congestive heart failure
558	Acute pulmonary oedema unspecified
884	Left ventricular failure
1223	Cardiac failure
1585	Pulmonary congestion
2062	Heart failure
2906	Congestive cardiac failure
4024	Heart failure NOS
5155	O/E - pulmonary oedema
5255	Acute left ventricular failure
5293	Acute pulmonary oedema NOS
5695	Chronic cor pulmonale
5942	Impaired left ventricular function
6434	Paroxysmal nocturnal dyspnoea
7251	Impaired left ventricular function
7321	Pulmonary oedema NOS
8464	Acute cor pulmonale
8966	Left ventricular systolic dysfunction
9524	Biventricular failure
9913	Heart failure confirmed
10079	Right heart failure
10154	Right ventricular failure
11424	Compensated cardiac failure
12550	Left ventricular diastolic dysfunction
13189	New York Heart Association classification - class II
15058	H/O: heart failure
17278	Cardiac failure NOS
17851	Heart failure follow-up
18853	New York Heart Association classification - class I
19066	New York Heart Association classification - class III
19380	Heart failure review completed
20324	[D]Cardiorespiratory failure
21837	Hypertensive heart&renal dis wth (congestive) heart failure
22262	Rheumatic left ventricular failure
23481	Asthma - cardiac
23707	Acute congestive heart failure
24503	Cardiac failure therapy
26082	Chronic pulmonary oedema
26242	New York Heart Assoc classification heart failure symptoms
27884	Decompensated cardiac failure
27964	Acute heart failure
30779	Heart failure annual review
32671	Chronic congestive heart failure
32898	Admit heart failure emergency
32945	Heart failure care plan discussed with patient
39706	Postoperative pulmonary oedema
43618	Pulmonary oedema - acute
46672	New York Heart Assoc classification heart failure symptoms
46912	H/O: Heart failure in last year
48466	Acute oedema of lung, unspecified
51214	New York Heart Association classification - class IV
52127	Benign hypertensive heart disease with CCF
57987	Hyperten heart&renal dis+both(congestv)heart and renal fail
62718	Hypertensive heart disease NOS with CCF
66306	Heart failure as a complication of care
68682	Cardiac insufficiency as a complication of care
72668	Malignant hypertensive heart disease with CCF
83502	Heart failure 6 month review
94870	Congestive heart failure due to valvular disease
96799	Post cardiac operation heart failure NOS
100784	Heart failure resolved
101137	HFNEF - heart failure with normal ejection fraction
101138	Heart failure with normal ejection fraction
102627	Worsening pulmonary oedema
103732	Has heart failure management plan
104275	Right ventricular failure
104333	Diastolic dysfunction
104876	Right ventricular diastolic dysfunction
105542	Preferred place of care for next exacerbation heart failure
106198	Heart failure self-management plan agreed
106897	Heart failure with preserved ejection fraction
107397	Left ventricular cardiac dysfunction

## Sheet: Cardiac failure HES
icd	icd_description
I11.0	Hypertensive heart disease with (congestive) heart failure
I13.0	Hypertens heart and renal dis with (conges) heart failure
I13.2	Hyper heart and renal dis both (cong) heart and renal fail
I50	Heart failure
I50.0	Congestive heart failure
I50.1	Left ventricular failure
I50.9	Heart failure, unspecified

## Sheet: Chronic Kidney Disease CPRD
medcode	readterm
512	Chronic renal failure
2994	Peritoneal dialysis
2995	Acquired arteriovenous fistula
2996	Haemodialysis NEC
2997	Transplantation of kidney
3205	Creation of arteriovenous fistula NEC
5504	Transplantation of kidney NOS
5911	[V]Kidney transplanted
6712	End stage renal failure
8037	Insertion of ambulatory peritoneal dialysis catheter
8330	End-stage renal disease
9765	Ligation of acquired arteriovenous fistula
10081	Chronic uraemia
11553	Kidney transplant failure and rejection
11745	Transplantation of kidney from live donor
11773	Dialysis for renal failure
12479	Chronic kidney disease stage 4
12566	Chronic kidney disease stage 3
12585	Chronic kidney disease stage 5
12720	Chronic renal impairment
16929	Anaemia secondary to renal failure
17253	Renal transplant planned
18774	Renal transplant with complication, without blame
18779	Repair of acquired arteriovenous fistula
20073	Renal dialysis
20196	H/O: renal dialysis
22252	[V]Renal dialysis status
23773	Removal of ambulatory peritoneal dialysis catheter
24151	Arteriovenous shunt
24361	Transplantation of kidney from cadaver
25394	Anaemia secondary to chronic renal failure
25521	Creation of brachial-cephalic fistula
26862	Exploration of renal transplant
28158	Kidney dialysis with complication without blame
28269	Creation of radial-cephalic fistula
28684	Hypertensive heart and renal disease with renal failure
30709	Insertion of temporary peritoneal dialysis catheter
30756	Continuous ambulatory peritoneal dialysis
31478	Removal of infected arteriovenous shunt
31549	Compensation for renal failure
32423	Hypertensive renal disease with renal failure
35921	Failure of sterile precautions during perfusion
36442	Placement ambulatory dialysis apparatus - compens renal fail
44422	H/O: kidney dialysis
45160	[V]Aftercare involving peritoneal dialysis
46145	[V]Aftercare involving renal dialysis NOS
46438	[X] Peritoneal dialysis associated peritonitis
48022	Other specified compensation for renal failure
48057	Renal tubulo-interstitial disordrs in transplant rejectn
48121	Transplant nephrectomy
48639	Mechanical complication of dialysis catheter
48713	mechanical complication of arterio-venous surgical fistula
49028	h/o: kidney recipient
52088	[V]Preparatory care for dialysis
53852	End stage renal failure
53940	[X]Other chronic renal failure
54844	[X]Failure sterile precautions dur kidney dialys/other perf
54990	Kidney transplant with complication, without blame
55151	Autotransplant of kidney
56760	Placement ambulatory apparatus compensation renal failure
57987	Hyperten heart&renal dis+both(congestv)heart and renal fail
58618	Arteriovenous shunt NOS
59194	Placement ambulatory apparatus- compensate renal failure OS
59315	Stenosis of arteriovenous dialysis fistula
60302	Creation of graft fistula for dialysis
60446	Care of haemodialysis equipment
60498	Reversing haemodialysis lines
60743	[V]Aftercare involving intermittent dialysis
63038	[V]Unspecified aftercare involving intermittent dialysis
63063	Insertion of arteriovenous prosthesis
63190	Attention to arteriovenous shunt
63305	Thrombectomy of arteriovenous fistula
63488	[V]Other specified aftercare involving intermittent dialysis
63502	Peritoneal dialysis bag procedure
64636	Compensation for renal failure NOS
64828	Peritoneal dialysis NEC
65089	Placement other apparatus- compensate for renal failure NOS
65398	Other specified arteriovenous shunt
66705	Allotransplantation of kidney from live donor
66714	Renal dialysis with complication without blame
69266	Failure of sterile precautions during kidney dialysis
69427	Accid cut puncture perf h'ge - perfusion NOS
69760	[X]Other dialysis
70712	det.ren.func.after ren.transpl
70874	Other specified transplantation of kidney
71124	Haemofiltration
72004	Excision of rejected transplanted kidney
72336	Priming haemodialysis lines
74905	Haemodialysis training
83513	Placement other apparatus for compensation for renal failure
86419	dialysis fluid glucose level
88597	Automated peritoneal dialysis
89332	predicted stage chronic kidney disease
89924	Allotransplantation of kidney from cadaver, heart-beating
90952	Pre-transplantation of kidney work-up, recipient
93366	Interventions associated with transplantation of kidney
94793	Chronic kidney disease stage 3 with proteinuria
94965	Chronic kidney disease stage 3A
95121	Chronic kidney disease stage 2 without proteinuria
95122	Chronic kidney disease stage 4 with proteinuria
95123	Chronic kidney disease stage 3 without proteinuria
95145	CKD stage 3 with proteinuria
95175	Chronic kidney disease stage 3A without proteinuria
95176	CKD stage 3A without proteinuria
95177	Chronic kidney disease stage 3B without proteinuria
95178	Chronic kidney disease stage 3B with proteinuria
95179	Chronic kidney disease stage 3B
95180	CKD stage 3B with proteinuria
95188	CKD stage 3 without proteinuria
95405	Chronic kidney disease stage 5 without proteinuria
95406	Chronic kidney disease stage 4 without proteinuria
95408	Chronic kidney disease stage 3A with proteinuria
95508	Chronic kidney disease stage 5 with proteinuria
95571	CKD stage 3A with proteinuria
96131	Banding of arteriovenous fistula
96133	Allotransplantation kidney from cadaver, heart non-beating
96184	Accid cut puncture perf h'ge - kidney dialysis
96347	Ligation of arteriovenous dialysis fistula
97587	CKD stage 4 without proteinuria
97683	CKD stage 5 without proteinuria
98364	Allotransplantation of kidney from cadaver
98888	peritoneal dialysis sample
99160	CKD stage 5 with proteinuria
99312	CKD stage 4 with proteinuria
99692	[v]aftercare involving extracorporeal dialysis
100235	Ligation of acquired arteriovenous fistula
100633	CKD stage 3B without proteinuria
100693	[X]Renal tubulo-interstitial disorders/transplant rejection
101124	continuous ambulatory peritoneal dialysis associated perit
101736	dialysis fluid urea level
101756	Thomas intravascular shunt for dialysis
101912	dialysis training
103429	post-transplantation of kidney examination, recipient
103649	transplantation surgery
104049	interventions associated with transplantation of kidney nos
104050	os interventions associated with transplantation of kidney
104586	flushing of peritoneal dialysis catheter
104719	peritoneal dialysis training
105151	chronic kidney disease stage 5
105328	Cadaveric renal transplant
105436	anaphylactoid reaction due to haemodialysis
105724	unexplained episode of renal transplant dysfunction
105742	aneurysm of anastomotic site of dialysis av fistula
105760	ruptured aneurysm of dialysis vascular access
105787	Xenograft renal transplant
105811	renal transplant rejection
106620	chronic rejection of renal transplant
106720	thrombosis of dialysis arteriovenous fistula
106866	vascular complication of renal transplant
106975	haemorrhage of dialysis arteriovenous fistula
107082	occlusion of dialysis arteriovenous fistula
107183	discussion about kidney transplantation
107188	aneurysm of dialysis arteriovenous fistula
107217	arteriovenous fistula thrombosis
107220	aneurysm of needle site of dialysis arteriovenous fistula
107260	infection of dialysis arteriovenous fistula
107719	ligation of arteriovenous dialysis graft
107746	stenosis of dialysis vascular access
107752	urological complication of renal transplant
107900	disorders associated with peritoneal dialysis
107901	placement other apparatus- compensate for renal failure os
108116	occlusion of dialysis vascular access
108213	infection of dialysis arteriovenous graft
108423	rupture of dialysis arteriovenous graft
109455	Allotransplantation of kidney from cadaver NEC

## Sheet: Chronic Kidney Disease HES
icd	icd_description
I12.0	Hypertensive renal disease with renal failure
I13.1	Hypertensive heart and renal disease with renal failure
I13.2	Hyper heart and renal dis both (cong) heart and renal fail
I77.0	arteriovenous fistula, acquired
N16.5	renal tubulo-interstitial disorders in transplant rejection
N18.0	End-stage renal disease
N18.3	Chronic kidney disease, stage 3
N18.4	Chronic kidney disease, stage 4
N18.5	chronic kidney disease, stage 5
N18.8	Other chronic renal failure
N18.9	Chronic renal failure, unspecified
N19	Unspecified kidney failure
T82.4	mechanical complication of vascular dialysis catheter
T86.1	kidney transplant failure and rejection
Y60.2	during kidney dialysis or other perfusion
Y61.2	during kidney dialysis or other perfusion
Y62.2	during kidney dialysis or other perfusion
Y84.1	kidney dialysis
Z49	care involving dialysis
Z49.0	preparatory care for dialysis
Z49.1	extracorporeal dialysis
Z49.2	other dialysis
Z94.0	kidney transplant status
Z99.2	dependence on renal dialysis

## Sheet: Hemop. Stem Cell Transpl. CPRD
medcode	readterm
1392	Bone marrow transplant
15406	Allograft of bone marrow NEC
18628	Transfusion of stem cells
21021	Graft of bone marrow
22726	Transfusion of bone marrow
28232	Peripheral blood stem cell graft
34414	Autograft of bone marrow
52943	Bone-marrow transplant rejection
54420	Second stage peripheral stem cell infusion
63236	First stage peripheral stem cell infusion
70870	Graft of bone marrow NOS
72436	Other specified graft of bone marrow
73013	Inj.bone marrow - local action
85492	Allograft of bone marrow from sibling donor
86063	Autologous peripheral blood stem cell transplant
89920	Allogeneic peripheral blood stem cell transplant
93362	Allograft of cord blood to bone marrow
95840	Allograft of bone marrow from matched unrelated donor
98608	Allograft of bone marrow from unmatched unrelated donor
100078	Graft of cord blood to bone marrow
100912	Allograft of bone marrow from haploidentical donor

## Sheet: Hemop. Stem Cell Transpl. HES
icd	icd_description
T86.0	Bone-marrow transplant rejection

[truncated: 12 more sheets: Infections CPRD, Infections HES, Lymphoproliferative Malig CPRD, Lymphoproliferative Malig HES, Sarcoidosis CPRD, Sarcoidoisis HES, Solid Organ Cancer CPRD, Solid Organ Cancer HES, Stress CPRD, Stress HES, Oral glucocorticoids CPRD, Other Immunosup drugs CPRD]
